# Supplementary material for: Regulation and Role of Adiponectin Secretion in Rat Ovarian Granulosa Cells
Source: Int J Mol Sci. 2024 May 9;25(10):5155. doi: 10.3390/ijms25105155 (PMC11120769; doi:10.3390/ijms25105155)
Supplement: Supplementary file 1 [file ijms-25-05155-s001.zip]

Archive with 1 entries (1 files):
- ijms-2962982-supplementary.pdf
